# Supplementary material for: Insulin-like Androgenic Gland Hormone Induced Sex Reversal and Molecular Pathways in Macrobrachium nipponense: Insights into Reproduction, Growth, and Sex Differentiation
Source: Int J Mol Sci. 2023 Sep 19;24(18):14306. doi: 10.3390/ijms241814306 (PMC10531965; doi:10.3390/ijms241814306)
Supplement: Supplementary file 1 [file ijms-24-14306-s001.zip › Table S1.xlsx]

## Sheet: Sheet1
Table S1. The body weight of M. nipponense at different developmental stages
Development days (d)	Body weight (g)	Average body weight (g)
PL1	0.0034-0.0035	0.0034
PL4	0.0053-0.0064	0.0059
PL7	0.0064-0.0070	0.0067
PL10	0.0070-0.0085	0.0076
PL13	0.0092-0.0119	0.0107
PL16	0.0148-0.0186	0.0166
PL19	0.0356-0.0438	0.035
PL22	0.0313-0.0376	0.0385
PL25	0.0405-0.0464	0.0431
PL28	0.0628-0.0660	0.0645
PL31	0.1019-0.1550	0.1278
