# Supplementary material for: Insulin-like Androgenic Gland Hormone Induced Sex Reversal and Molecular Pathways in Macrobrachium nipponense: Insights into Reproduction, Growth, and Sex Differentiation
Source: Int J Mol Sci. 2023 Sep 19;24(18):14306. doi: 10.3390/ijms241814306 (PMC10531965; doi:10.3390/ijms241814306)
Supplement: Supplementary file 1 [file ijms-24-14306-s001.zip › Table S2.xlsx]

## Sheet: Sheet1
Table S2: Sequences of primers used.
Primer name	Sequence(5′→ 3′)	Description
EIF-F	CATGGATGTACCTGTGGTGAAAC	FWD primer for EIF expression
EIF-R	CTGTCAGCAGAAGGTCCTCATTA	RVS primer for EIF expression
IAG-F	CGCCTCCGTCTGCCTGAGATAC	FWD primer for IAG expression
IAG-R	CCTCCTCCTCCACCTTCAATGC	RVS primer for IAG expression
dsIAG-F	TAATACGACTCACTATAGGGGCTACGAGATCGAATGCCTC	FWD primer for IAG interference
dsIAG-R	TAATACGACTCACTATAGGGATGCAATATTCGGCCACTTC	RVS primer for IAG interference
serine-rich protein-F	GCAAGGATCTGGAACAATGGAAC	FWD primer for serine-rich protein expression
serine-rich protein-R	TCTAGCAAAGTCCCGAAATCTCC	RVS primer for serine-rich protein expression
sperm motility kinase Y-F	TAGAACTTCGAGGAGAGGACCAA	FWD primer for sperm motility kinase Y expression
sperm motility kinase Y-R	TTTGCCCTTCCCTTTACTCTACG	RVS primer for sperm motility kinase Y expression
hypothetical protein-F	AGTTTTAGTAGTGCTCGATGGCT	FWD primer for hypothetical protein expression
hypothetical protein-R	AATTTATCACAGAGAGGACCGCA	RVS primer for hypothetical protein expression
actin-related protein-F	ATTTGCTACACCTCCACAACAGA	FWD primer for actin-related protein expression
actin-related protein-R	TCCTAAGCCACTGTGAATGTTGA	RVS primer for actin-related protein expression
apolipoprotein D-F	CAAGGACAGAGGGAAAGAGGAAA	FWD primer for apolipoprotein D expression
apolipoprotein D-R	GGTTCTTCTGATGGTGGACTGAA	RVS primer for apolipoprotein D expression
putative hemolectin-F	AGTCAGGTACAAAAGCGACTCAA	FWD primer for putative hemolectin expression
putative hemolectin-R	TGTGGCATCTCAACTCCTTTACA	RVS primer for putative hemolectin expression
endo-1-F	GTGAAGGGGAGACTGAAGAAGAA	FWD primer for endo-1 expression
endo-1-R	CTTATCAACCAGGAACGTCACCA	RVS primer for endo-1 expression
polyprotein-F	ATGGAAAGTGAAGAAGGACTCCC	FWD primer for polyprotein expression
polyprotein-R	GCGAATACAAACCCAACCATGAA	RVS primer for polyprotein expression
single WAP domain-containing protein-F	TTTCTGTGGTTGACCCTTACACA	FWD primer for single WAP domain-containing protein expression
single WAP domain-containing protein-R	CCCACTTGAATGTTTGTGCTTGA	RVS primer for single WAP domain-containing protein expression
